# Supplementary material for: The Dawn of next generation DNA sequencing in myelodysplastic syndromes- experience from Pakistan
Source: BMC Genomics. 2021 Dec 16;22:903. doi: 10.1186/s12864-021-08221-w (PMC8679965; doi:10.1186/s12864-021-08221-w)
Supplement: Supplementary file 4 — Additional file 4. [file 12864_2021_8221_MOESM4_ESM.xlsx]

## Sheet: Sheet1
Supplementary Table S3: Germline mutations in MDS Patients
									Alternate Allele Frequency in Global Populations																							Allelic Fraction in MDS Patients
CHROMOSOME	POSISION	RS ID	REFERENCE ALLELE	ALTERNATE ALLELE	GENE	VARIANT TYPE	VARIANT CLASS	VARIANT EFFECT	1000g_All populations	1000g_South Asia	1000g_East Asia	1000g_Europe	1000g_America	1000g_Africa	gnomAD_exome_All populations	gnomAD_exome_Africa	gnomAD_exome_America	gnomAD_exome_Ashkenazi Jewish	gnomAD_exome_Eeast Asia	gnomAD_exome_Finnish Europe	gnomAD_exome_Non-finnish Europe	gnomAD_exome_Others	gnomAD_exome_South Asia	SIFT_score	SIFT_prediction	Polyphen2_HDIV_score	Polyphen2_HDIV_prediction	GERP++_RS	phyloP100way_vertebrate	Protein domain	Recurrence	MDS1	MDS2	MDS3	MDS4	MDS5	MDS6	MDS7	MDS8	MDS9	MDS10	MDS11	MDS12	MDS13	MDS14	MDS15	MDS16	MDS17	MDS18
chr1	36932047	.	C	T	CSF3R	exonic	nonsynonymous_SNV	CSF3R:NM_000760:exon17:c.G2422A:p.E808K,CSF3R:NM_156039:exon17:c.G2503A:p.E835K	0.00199681	.	.	0.008	0.0029	.	0.0064	0.0014	0.0082	0.0168	0	0.0018	0.0084	0.0124	0.0017	0.057	Tolerant	0.022	Benign	3.69	1.424	.	1	.	.	0.37	.	.	.	.	.	.	.	.	.	.	.	.	.	.	.
chr1	115258748	rs121913250	C	T	NRAS	exonic	nonsynonymous_SNV	NRAS:NM_002524:exon2:c.G34A:p.G12S	.	.	.	.	.	.	.	.	.	.	.	.	.	.	.	0.029	Deleterious	0.329	Benign	5.58	7.905	P-loop_containing_nucleoside_triphosphate_hydrolase|Small_GTP-binding_protein_domain	1	.	.	.	.	.	.	.	.	.	.	.	.	.	.	.	.	.	0.433
chr3	128200733	.	T	G	GATA2	exonic	nonsynonymous_SNV	GATA2:NM_001145662:exon5:c.A1030C:p.T344P,GATA2:NM_032638:exon5:c.A1072C:p.T358P,GATA2:NM_001145661:exon6:c.A1072C:p.T358P	.	.	.	.	.	.	.	.	.	.	.	.	.	.	.	0	Deleterious	1	Deleterious	4.95	7.947	Zinc_finger,_GATA-type|Zinc_finger,_NHR/GATA-type	1	.	.	.	.	.	.	.	.	.	.	0.477	.	.	.	.	.	.	.
chr4	55593447	.	T	C	KIT	exonic	nonsynonymous_SNV	KIT:NM_000222:exon10:c.T1604C:p.M535T,KIT:NM_001093772:exon10:c.T1592C:p.M531T	.	.	.	.	.	.	4.471e-05	0	0	0	0	0	0	0	0.0004	0.002	Deleterious	0.013	Benign	4.68	4.623	.	3	0.643	.	0.675	.	.	.	.	.	.	.	.	.	.	.	.	.	.	.
chr4	106196819	.	G	T	TET2	exonic	nonsynonymous_SNV	TET2:NM_001127208:exon11:c.G5152T:p.V1718L	0.000599042	0.001	.	0.001	0.0014	.	0.0036	0.0009	0.0013	0.0001	0	0.0051	0.0066	0.0028	0.0012	0.377	Tolerant	0.007	Benign	-2.29	-0.029	2OGFeDO,_oxygenase_domain|WD40/YVTN_repeat-like-containing_domain	1	.	.	.	0.422	.	.	.	.	.	.	.	.	.	.	.	.	.	.
chr7	50467880	.	A	T	IKZF1	exonic	nonsynonymous_SNV	IKZF1:NM_001291840:exon3:c.A425T:p.N142I,IKZF1:NM_001220771:exon4:c.A686T:p.N229I,IKZF1:NM_001291843:exon4:c.A560T:p.N187I,IKZF1:NM_001291844:exon4:c.A530T:p.N177I,IKZF1:NM_001220768:exon5:c.A854T:p.N285I,IKZF1:NM_001220770:exon5:c.A698T:p.N233I,IKZF1:NM_001291841:exon5:c.A686T:p.N229I,IKZF1:NM_001291842:exon5:c.A656T:p.N219I,IKZF1:NM_001220767:exon6:c.A824T:p.N275I,IKZF1:NM_001291839:exon6:c.A72…	.	.	.	.	.	.	.	.	.	.	.	.	.	.	.	0.01	Deleterious	0.999	Deleterious	5.41	6.047	Zinc_finger_C2H2-type\x3bZinc_finger,_RING/FYVE/PHD-type	1	.	.	.	.	.	.	.	.	.	.	.	.	.	.	.	.	.	.
chr11	32417915	.	T	TACAAG	WT1	exonic	frameshift_insertion	WT1:NM_000378:exon6:c.1100_1101insCTTGT:p.V367fs,WT1:NM_001198552:exon6:c.449_450insCTTGT:p.V150fs,WT1:NM_001198551:exon7:c.500_501insCTTGT:p.V167fs,WT1:NM_024424:exon7:c.1151_1152insCTTGT:p.V384fs,WT1:NM_024426:exon7:c.1151_1152insCTTGT:p.V384fs	.	.	.	.	.	.	.	.	.	.	.	.	.	.	.	.	.	.	.	.	.	.	1	.	.	.	.	.	.	.	.	.	.	0.404	.	.	.	.	.	.	.
chr12	12022670	.	G	A	ETV6	exonic	nonsynonymous_SNV	ETV6:NM_001987:exon5:c.G776A:p.R259Q	.	.	.	.	.	.	1.631e-05	0	0	0	5.799e-05	0	1.8e-05	0	3.249e-05	0.389	Tolerant	0.021	Benign	5.76	8.443	.	1	.	.	.	0.417	.	.	.	.	.	.	.	.	.	.	.	.	.	.
chr17	7572980	.	T	G	TP53	exonic	nonsynonymous_SNV	TP53:NM_001126115:exon7:c.A733C:p.T245P,TP53:NM_001276697:exon7:c.A652C:p.T218P,TP53:NM_001126118:exon10:c.A1012C:p.T338P,TP53:NM_000546:exon11:c.A1129C:p.T377P,TP53:NM_001126112:exon11:c.A1129C:p.T377P,TP53:NM_001276760:exon11:c.A1012C:p.T338P,TP53:NM_001276761:exon11:c.A1012C:p.T338P	.	.	.	.	.	.	0.0003	0.0005	0	0.0003	0.0001	0.0004	0.0004	0	0.0002	0.438	Tolerant	0.002	Benign	1.9	0.464	p53,_DNA-binding_domain|p53-like_transcription_factor,_DNA-binding|p53/RUNT-type_transcription_factor,_DNA-binding_domain\x3bp53,_tetramerisation_domain	1	.	.	.	0.859	.	.	.	.	.	.	.	.	.	.	.	.	.	.
chr19	33792731	.	G	GGCGGGT	CEBPA	exonic	nonframeshift_insertion	CEBPA:NM_001285829:exon1:c.232_233insACCCGC:p.P78delinsHPP,CEBPA:NM_001287424:exon1:c.694_695insACCCGC:p.P232delinsHPP,CEBPA:NM_001287435:exon1:c.547_548insACCCGC:p.P183delinsHPP,CEBPA:NM_004364:exon1:c.589_590insACCCGC:p.P197delinsHPP	.	.	.	.	.	.	0.0081	0.0053	0.0096	0.0024	0.0333	0.0054	0.0063	0.0074	0.0136	.	.	.	.	.	.	.	1	.	.	.	.	.	.	.	.	.	.	.	.	.	.	.	.	.	.
chr20	31022592	rs373221034	C	T	ASXL1	exonic	stopgain_SNV	ASXL1:NM_001363734:exon11:c.C1894T:p.R632X,ASXL1:NM_015338:exon12:c.C2077T:p.R693X	.	.	.	.	.	.	4.065e-06	6.548e-05	0	0	0	0	0	0	0	.	.	.	.	5.22	5.898	.	3	.	.	.	0.437	.	.	.	.	.	.	0.222	.	.	.	.	.	.	.
chr20	31023630	rs1221031683	C	T	ASXL1	exonic	stopgain_SNV	ASXL1:NM_001363734:exon11:c.C2932T:p.Q978X,ASXL1:NM_015338:exon12:c.C3115T:p.Q1039X	.	.	.	.	.	.	0	0	0	0	0	0	0	0	0	.	.	.	.	-1.01	0.074	.	1	.	.	.	.	.	.	.	0.488	.	.	.	.	.	.	.	.	.	.
chr21	36164685	.	T	TCC	RUNX1	exonic	frameshift_insertion	RUNX1:NM_001001890:exon6:c.1108_1109insGG:p.Q370fs,RUNX1:NM_001754:exon9:c.1189_1190insGG:p.Q397fs	.	.	.	.	.	.	.	.	.	.	.	.	.	.	.	.	.	.	.	.	.	.	1	.	.	.	.	.	.	.	.	0.489	.	.	.	.	.	.	.	.	.
chr21	36164686	.	G	C	RUNX1	exonic	nonsynonymous_SNV	RUNX1:NM_001001890:exon6:c.C1108G:p.Q370E,RUNX1:NM_001754:exon9:c.C1189G:p.Q397E	.	.	.	.	.	.	.	.	.	.	.	.	.	.	.	0.015	Deleterious	0.002	Benign	4.2	9.214	Runx,_C-terminal__domain	1	.	.	0.438	.	.	.	.	.	.	.	.	.	.	.	.	.	.	.
chrX	39933302	.	T	TA	BCOR	exonic	frameshift_insertion	BCOR:NM_001123383:exon4:c.1296dupT:p.T433fs,BCOR:NM_001123384:exon4:c.1296dupT:p.T433fs,BCOR:NM_001123385:exon4:c.1296dupT:p.T433fs,BCOR:NM_017745:exon4:c.1296dupT:p.T433fs	.	.	.	.	.	.	.	.	.	.	.	.	.	.	.	.	.	.	.	.	.	.	1	.	.	.	.	.	.	0.507	.	.	.	.	.	.	.	.	.	.	.
chrX	44870209	.	G	A	KDM6A	exonic	nonsynonymous_SNV	KDM6A:NM_001291415:exon5:c.G388A:p.A130T,KDM6A:NM_001291416:exon5:c.G388A:p.A130T,KDM6A:NM_001291417:exon5:c.G388A:p.A130T,KDM6A:NM_001291418:exon5:c.G388A:p.A130T,KDM6A:NM_021140:exon5:c.G388A:p.A130T	0.000264901	0.0014	.	.	.	.	4.541e-05	0	0	0	0	0	0	0	0.0004	0.065	Tolerant	0.59	Probable deleterious	4.69	9.576	Tetratricopeptide_repeat-containing_domain|Tetratricopeptide-like_helical_domain	1	.	.	.	.	.	.	.	.	.	.	.	.	.	.	0.496	.	.	.
chrX	123202489	.	A	G	STAG2	exonic	nonsynonymous_SNV	STAG2:NM_006603:exon23:c.A2341G:p.T781A,STAG2:NM_001042749:exon24:c.A2341G:p.T781A,STAG2:NM_001042750:exon24:c.A2341G:p.T781A,STAG2:NM_001042751:exon24:c.A2341G:p.T781A,STAG2:NM_001282418:exon24:c.A2341G:p.T781A	.	.	.	.	.	.	6.264e-06	0	0	0	0	0	0	0	6.762e-05	0.246	Tolerant	0.534	Probable deleterious	5.23	8.943	Armadillo-like_helical|Armadillo-type_fold	1	.	.	.	.	.	0.477	.	.	.	.	.	.	.	.	.	.	.	.
[truncated: 4 more columns]
